# Supplementary material for: Real‐world titration, persistence & weight loss of semaglutide and tirzepatide in an academic obesity clinic
Source: Diabetes Obes Metab. 2025 Aug 5;27(11):6200–9. doi: 10.1111/dom.70004 (PMC12515774; doi:10.1111/dom.70004)
Supplement: Supplementary file 2 — Appendix S1. Supporting Information. [file DOM-27-6200-s001.csv]

Reason for ED Visit
Abdominal Pain
	ICD-9 Code	ICD-10 Code	Description
	338.19		Acute pain NEC
		G89.18	Acute post procedural pain
	338.29	G89.28	Chronic pain NED
	789	R10.9	Abdominal pain NOS
	789.01	R10.11	Abdominal pain RUQ
	789.02	R10.12	Abdominal pain LUQ
	789.03	R10.13	Abdominal pain RLQ
	789.04	R10.14	Abdominal pain LLQ
	789.05	R10.30	Abdominal pain periumbilical
	789.06	R10.13	Abdominal pain epigastric
	789.07	R10.84	Abdominal pain generalized
	789.09	R10.9	Abdominal pain NED
	789.61	R10.11	Abdominal tender RUQ
	789.62	R10.12	Abdominal tender LUQ
	789.63	R10.13	Abdominal tender RLQ
	789.64	R10.14	Abdominal tender LLQ
	789.65	R10.30	Abdominal tender periumbilical
	789.66	R10.13	Abdominal tender epigastric
	789.67	R10.84	Abdominal tender generalized
	789.69	R10.9	Abdominal tender NEC
Bleeding or Hemorrhage
	ICD-9 Code	ICD-10 Code	Description
	569.3	K62.5	Rectal & anal hemorrhage
	578	K92.0	Hematemesis
	578.1	K92.1	Melena
	578.9	K92.2	Gastrointestinal hemorrhage NOS
	535.51	K29.71	Unspecified gastritis and gastroduodenitis, with hemorrhage
	562.12	K57.30	Diverticulosis of colon with hemorrhage
	568.81	K66.1	Hemoperitoneum
Hepatobiliary
	ICD-9 Code	ICD-10 Code	Description
	574.1	K80.10	Calculus of gallbladder with other cholecystitis, without mention of obstruction
	574.xx	K80.xx	cholelithiasis
	575	K81.0	Acute cholecystitis
	575.11	K81.1	Chronic cholecystitis
	575.12	K81.2	Acute and chronic cholecystitis
	576.1	K83.0	Cholangitis
	576.2	K83.1	Obstruction of bile duct
	576.3	K83.2	Perforation of bile duct
	575.3	K82.1	hydrops of the gallbladder
	575.4	K82.2	gallpladder perforation
	575.5	K82.3	fistula of gallbladder
	575.9	K82.9	other gallbladder disorder
Cardiac Dysrhythmias or Ischemic Events
	ICD-9 Code	ICD-10 Code	Description
	410.xx	I21.xx	Acute myocardial infarction
	411.xx	I24.xx	Other acute and subacute forms of ischemic heart disease
	413.xx	I20.xx	Angina pectoris
	426.xx	I44.xx-I45.xx	Conduction disorders
	427.xx	I47.xx-I49.xx	Cardiac dysrhythmias
	428.xx	I50.xx	Heart failure
	458	I95.xx	Hypotension
	998.0x	T81.1XXA	Postoperative shock
Operative Complications
	ICD-9 Code	ICD-10 Code	Description
	996.xx	T81.xxxA	Complications peculiar to certain specified procedures
	997.xx	T81.xxxA	Complications affecting specified body system not elsewhere classified
	935.2	T18.2XXA	Foreign body in stomach
	998.2x	T81.2XXA	Accidental puncture or laceration during a procedure
	998.3x	T81.3XXA	Disruption of wound
	998.4x	T81.5XXA	Foreign body accidentally left during a procedure
	998.6	T81.83XA	Persistent postoperative fistula
	998.8	T81.89XA	Other specified complications of procedures
	536.4	K94.20	Gastrostomy complication, unspecified
	536.42	K94.22	Mechanical complication of gastrostomy
	536.49	K94.29	Other gastrostomy complications
	539.09	K95.09	Other complications of gastric band procedure
	539.89	K95.89	Other complications of other bariatric procedure
	569.6	K94.00	Colostomy complications NOS
	569.62	K94.02	Mechanical complication of colostomy and enterostomy
	569.81	K63.2	Intestinal fistula
	569.83	K63.1	Perforation of intestine
	998.13	T81.89XA	Seroma complicating a procedure
Dehydration/Electrolyte Disorders, Nutritional Issues, Nausea/Emesis
	ICD-9 Code	ICD-10 Code	Description
	263.8	E46	Protein-calorie malnutrition NEC
	263.9	E46	Protein-calorie malnutrition NOS
	275.1	E83.0	Disorder of copper metabolism
	275.2	E83.4	Disorder of magnesium metabolism
	275.3	E83.3	Disorder of phosphorus metabolism
	275.4	E83.5	Disorder of calcium metabolism
	275.4	E83.50	Unspecified disorder calcium metabolism
	275.41	E83.51	Hypocalcemia
	275.42	E83.52	Hypercalcemia
	275.49	E83.59	Other disorder of calcium metabolism
	276	E87.1	Hyperosmolality
	276.1	E87.1	Hyposmolality
	276.2	E87.2	Acidosis
	276.3	E87.3	Alkalosis
	276.4	E87.4	Mixed acid-base balance disorder
	276.5	E86.0	Hypovolemia
	276.5	E86.0	Volume depletion NOS
	276.51	E86.0	Dehydration
	276.52	E86.0	Hypovolemia
	276.7	E87.5	Hyperpotassemia
	276.8	E87.6	Hypopotassemia
	276.9	E87.8	Electrolyte/fluid disorder NEC
	536.2	R11.10	Persistent vomiting
	560.1	K56.0	Paralytic ileus
	564.2	K91.1	Postgastric surgery syndromes
	564.3	K91.0	Vomiting following gastrointestinal surgery
	564.4	K91.89	Postoperative gastrointestinal functional disorder NEC
	579.2	K90.2	Blind loop syndrome
	579.3	K91.2	Other and unspecified postsurgical nonabsorption
	579.8	K90.89	Intestinal malabsorption NEC
	579.9	K90.9	Intestinal malabsorption NOS
	783.7	R62.7	Adult failure to thrive
	787	R11.0	Nausea and vomiting
	787.01	R11.10	Nausea with vomiting
	787.02	R11.0	Nausea alone
	787.03	R11.10	Vomiting alone
Deep Venous Thrombosis or Pulmonary Embolism (DVT/PE)
	ICD-9 Code	ICD-10 Code	Description
	415.1x	I26.xx	Pulmonary embolism/infarct
	415.11	I26.99	Iatrogenic pulmonary embolism and infarction
	415.13	I26.02	Saddle embolus of pulmonary artery
	415.19	I26.99	Other pulmonary embolism and infarction
	453.4	I82.409	Acute venous embolism and thrombosis of unspecified deep vessels of lower extremity
	453.41	I82.419	Acute venous embolism and thrombosis of deep vessels of proximal lower extremity
	453.42	I82.429	Acute venous embolism and thrombosis of deep vessels of distal lower extremity
	453.8	I82.8	Venous thrombosis NEC
	453.9	I82.90	Venous thrombosis NOS
Infection
	ICD-9 Code	ICD-10 Code	Description
	8.45	A04.7	Clostridium difficile
	038.xx	A41.xx	Septicemia
	79.99	B34.9	Viral infection NOS
	481.xx	J13.xx	Pneumococcal pneumonia
	483.xx	J15.xx	Pneumonia due to other specified organism
	485.xx	J18.0	Bronchopneumonia, organism unspecified
	486.xx	J18.9	Pneumonia, organism unspecified
	536.41	K63.89	Gastrointestinal infection
	539.81	K95.89	Infection due to other bariatric procedure
	569.5	K63.0	Intestinal abscess
	569.61	K94.01	Infection of colostomy
	590	N11.9	Chronic pyelonephritis NOS
	590.01	N11.1	Chronic pyelonephritis with lesion of renal medullary necrosis
	590.1	N10.9	Acute pyelonephritis NOS
	590.11	N10.1	Acute pyelonephritis with lesion of renal medullary necrosis
	590.2	N15.1	Renal/perirenal abscess
	590.3	N28.89	Pyeloureteritis cystica
	590.8	N12.9	Pyelonephritis NOS
	590.81	N16.4	Pyelitis or pyelonephritis in diseases classified elsewhere
	590.9	N15.9	Infection of kidney NOS
	595	N30.00	Acute cystitis
	595.9	N30.90	Cystitis NOS
	599	N39.0	Urinary tract infection NOS
	682	L03.211	Cellulitis of face
	682.1	L03.221	Cellulitis of neck
	682.2	L03.311	Cellulitis of trunk
	682.3	L03.115	Cellulitis of arm
	682.4	L03.119	Cellulitis of hand
	682.5	L03.315	Cellulitis of buttock
	682.6	L03.116	Cellulitis of leg
	682.7	L03.119	Cellulitis of foot
	682.8	L03.89	Cellulitis- site NEC
	682.9	L03.90	Cellulitis NOS
	998.02	T81.12XA	Postoperative shock septic
	998.51	T81.4XXA	Infected postoperative seroma
	998.59	T81.4XXA	Other postoperative infection
Gastrointestinal Disorders Including Hepatobiliary (Subsequent Visits)
	ICD-9 Code	ICD-10 Code	Description
	8.8	A08.4	Intestinal infections due to other organisms
	9	A09.9	Infectious colitis, enteritis, and gastroenteritis
	530.3	K22.2	Stricture and stenosis of esophagus
	530.81	K21.9	Esophageal reflux
	531.4	K25.4	Chronic or unspecified gastric ulcer with hemorrhage, without mention of obstruction
	531.9	K25.9	Gastric ulcer, unspecified as acute or chronic, without mention of hemorrhage or perforation, without mention of obstruction
	534	K28.0	Acute gastrojejunal ulcer with hemorrhage, without mention of obstruction
	534.3	K28.3	Acute gastrojejunal ulcer without mention of hemorrhage or perforation, without mention of obstruction
	534.4	K28.4	Chronic or unspecified gastrojejunal ulcer with hemorrhage, without mention of obstruction
	534.5	K28.5	Chronic or unspecified gastrojejunal ulcer with perforation, without mention of obstruction
	534.9	K28.9	Gastrojejunal ulcer, unspecified as acute or chronic, without mention of hemorrhage or perforation, without mention of obstruction
	537.89	K31.89	Other specified disorders of stomach and duodenum
	553.xx	K46.xx	Other hernia of abdominal cavity without mention of obstruction or gangrene
	558.9	K52.9	Other and unspecified noninfectious gastroenteritis and colitis
	564	K59.00	Constipation, unspecified
	564.09	K59.09	Other constipation
	564.4	K91.89	Other postoperative functional disorders
	570.xx	K72.xx	Acute and subacute necrosis of liver
	571.xx	K70.xx-K77.xx	Chronic liver disease and cirrhosis
	572.xx	K75.xx	Liver abscess and sequelae of chronic liver disease
	573.xx	K76.xx	Other disorders of liver
	574.xx	K80.xx	Cholelithiasis
	575.xx	K81.xx	Other disorders of gallbladder
	576.xx	K83.xx	Other disorders of biliary tract
	577.xx	K85.xx-K86.xx	Diseases of pancreas
Nervous System
	ICD-9 Code	ICD-10 Code	Description
	431	I61.xx	Intracerebral hemorrhage
	432	I62.xx	Other and unspecified intracranial hemorrhage
	433	I65.xx	Occlusion and stenosis of precerebral arteries
	434	I63.xx	Occlusion of cerebral arteries
	435	G45.xx	Transient cerebral ischemia
	436	I63.50	Acute, but ill-defined, cerebrovascular disease
Bowel Obstruction
	ICD-9 Code	ICD-10 Code	Description
	552	K46.xx	Other hernia of abdominal cavity with obstruction but without mention of gangrene
	560.81	K56.50	Intestinal or peritoneal adhesions with obstruction
	560.2	K56.2	Volvulus
	560.9	K56.60	Unspecified intestinal obstruction
	560.89	K56.69	Other specified intestinal obstruction
Renal Failure
	ICD-9 Code	ICD-10 Code	Description
	584.x	N17.xx	Acute kidney failure
Respiratory
	ICD-9 Code	ICD-10 Code	Description
	493.91	J45.901	Asthma, unspecified type, with status asthmaticus
	493.92	J45.902	Asthma, unspecified type, with (acute) exacerbation
	507	J69.0	Pneumonitis due to inhalation of food or vomitus
	510.9	J86.9	Empyema without mention of fistula
	511.9	J90	Unspecified pleural effusion
	518	J98.1	Pulmonary collapse
	518.4	J81.0	Acute edema of lung, unspecified
	518.5	J95.1	Pulmonary insufficiency following trauma and surgery
	518.81	J96.00	Acute respiratory failure
	518.82	J96.90	Other pulmonary insufficiency, not elsewhere classified
	518.84	J96.20	Acute on chronic respiratory failure
	519.19	J98.09	Other disease of trachea and bronchus
Urinary Complications
	ICD-9 Code	ICD-10 Code	Description
	592.1	N20.1	Calculus of ureter
	592	N20.0	Calculus of kidney
	600.01	N40.1	Hypertrophy (benign) of prostate with urinary obstruction and other lower urinary tract symptoms
	788.41	R35.0	Urinary frequency
	788.2	R33.9	Retention of urine, unspecified
	788.1	R30.0	Dysuria
	788	R10.30	Renal colic
Pancreatitis and Related Conditions
	ICD-9 Code	ICD-10 Code	Description
Acute Pancreatitis
	577	K85.xx	Acute pancreatitis
	577	K85.9	Acute pancreatitis, unspecified
	577.01	K85.10	Acute pancreatitis with uninfected necrosis
	577.02	K85.11	Acute pancreatitis with infected necrosis
	577.03	K85.20	Acute pancreatitis with uninfected pseudocyst
	577.04	K85.21	Acute pancreatitis with infected pseudocyst
	577.05	K85.30	Acute pancreatitis with uninfected abscess
	577.06	K85.31	Acute pancreatitis with infected abscess
	577.08	K85.8	Other acute pancreatitis
	577.09	K85.9	Acute pancreatitis, unspecified
Hypoglycemia
	251	E16.0	Drug-induced hypoglycemia without coma (e.g., caused by insulin or oral hypoglycemic agents).
	251.1	E16.1	Hypoglycemia not related to drugs (e.g., due to insulinoma, liver disease, or other metabolic disorders).
	251.2	E16.2	Hypoglycemia, unspecified (used when the cause is not documented).
Allergic Reactions (e.g., anaphylaxis)		995	T78.0
	995.3	T78.1
	995.27	T78.2
		T88.7
Drug-Induced Allergic Reactions
Allergic Reactions
	995.27	T88.7XXA	Adverse effect of drug, medicament, or biological substance, initial encounter
	995.27	T88.7XXD	Adverse effect of drug, medicament, or biological substance, subsequent encounter
	995.27	T88.7XXS	Adverse effect of drug, medicament, or biological substance, sequela
	995.3	T78.40XA	Allergy, unspecified, initial encounter
	995.3	T78.40XD	Allergy, unspecified, subsequent encounter
	995.3	T78.40XS	Allergy, unspecified, sequela
	995	T78.2XXA	Anaphylactic shock, unspecified, initial encounter
	995	T78.2XXD	Anaphylactic shock, unspecified, subsequent encounter
	995	T78.2XXS	Anaphylactic shock, unspecified, sequela
Type 2 Diabetes Ketoacidosis
	250.12	E11.10	Type 2 diabetes mellitus with ketoacidosis without coma
	250.13	E11.11	Type 2 diabetes mellitus with ketoacidosis with coma
Injection Site Reactions
	995.2	L76.82
	995.2	L76.83
	995.29	L76.84
Acute Gastroparesis
	536.3	K31.84	Gastroparesis
Severe Constipation
	564	K59.00	Constipation, unspecified
	564.09	K59.01	Slow transit constipation
	564.09	K59.02	Outlet dysfunction constipation
	564.09	K59.09	Other constipation
